# Supplementary material for: ﻿Two new species and a new record of Hypoxylaceae (Xylariales, Ascomycota) from Mexico
Source: MycoKeys. 2024 Dec 17;111:111–27. doi: 10.3897/mycokeys.111.133046 (PMC11669010; doi:10.3897/mycokeys.111.133046)
Supplement: XML Treatment for Annulohypoxylon fusisporum [file mycokeys.111.133046-treatment1.xml]

<!DOCTYPE tp:taxon-treatment
  PUBLIC "-//TaxonX//DTD Taxonomic Treatment Publishing DTD v0 20100105//EN" "tax-treatment-NSO.dtd">
<tp:taxon-treatment xmlns:tp="http://www.plazi.org/taxpub"><tp:treatment-meta><kwd-group><label>Taxon classification</label><kwd>
                  <named-content content-type="kingdom">Fungi</named-content>
                </kwd><kwd>
                  <named-content content-type="order">Xylariales</named-content>
                </kwd><kwd>
                  <named-content content-type="family">Hypoxylaceae</named-content>
                </kwd></kwd-group><mixed-citation publication-type="journal"><person-group><name><surname>Reyes</surname><given-names>Pamela E.</given-names></name><name><surname>Pinzón</surname><given-names>Juan Pablo</given-names></name><name><surname>Valenzuela</surname><given-names>Ricardo</given-names></name><name><surname>Raymundo</surname><given-names>Tania</given-names></name><name><surname>Tun-Garrido</surname><given-names>Juan</given-names></name><name><surname>García-Sandoval</surname><given-names>Ricardo</given-names></name></person-group><article-title>﻿Two new species and a new record of <tp:taxon-name><tp:taxon-name-part taxon-name-part-type="family">Hypoxylaceae</tp:taxon-name-part></tp:taxon-name> (<tp:taxon-name><tp:taxon-name-part taxon-name-part-type="order">Xylariales</tp:taxon-name-part></tp:taxon-name>, <tp:taxon-name><tp:taxon-name-part taxon-name-part-type="phylum">Ascomycota</tp:taxon-name-part></tp:taxon-name>) from Mexico</article-title><source>MycoKeys</source><day>17</day><month>12</month><year>2024</year><volume>111</volume><fpage>111</fpage><lpage>127</lpage><pub-id pub-id-type="doi">10.3897/mycokeys.111.133046</pub-id></mixed-citation></tp:treatment-meta><tp:nomenclature><label>﻿</label><tp:taxon-name>
                <object-id xmlns:xlink="http://www.w3.org/1999/xlink" content-type="arpha" xlink:type="simple">03BC6F85-A0BB-541E-82D8-B99DB2E67CCC</object-id>
                <tp:taxon-name-part taxon-name-part-type="genus" reg="Annulohypoxylon">Annulohypoxylon</tp:taxon-name-part>
                <tp:taxon-name-part taxon-name-part-type="species" reg="fusisporum">fusisporum</tp:taxon-name-part>
                <object-id xmlns:xlink="http://www.w3.org/1999/xlink" content-type="mycobank" xlink:type="simple">851003</object-id>
              </tp:taxon-name><tp:taxon-authority>P. Reyes, Pinzón, R. Valenz. &amp; Raymundo</tp:taxon-authority><tp:taxon-status xmlns:xlink="http://www.w3.org/1999/xlink" xlink:type="simple">sp. nov.</tp:taxon-status><xref ref-type="fig" rid="F2">Fig. 2</xref></tp:nomenclature><tp:treatment-sec sec-type="Gen Bank" id="SECID0EQ3AE"><title>Gen Bank.</title><p>ITS (<ext-link xmlns:xlink="http://www.w3.org/1999/xlink" ext-link-type="gen" xlink:href="OR807998" xlink:type="simple">OR807998</ext-link>), LSU (<ext-link xmlns:xlink="http://www.w3.org/1999/xlink" ext-link-type="gen" xlink:href="OR807987" xlink:type="simple">OR807987</ext-link>), RPB2 (<ext-link xmlns:xlink="http://www.w3.org/1999/xlink" ext-link-type="gen" xlink:href="OR825472" xlink:type="simple">OR825472</ext-link>), TUB2 (<ext-link xmlns:xlink="http://www.w3.org/1999/xlink" ext-link-type="gen" xlink:href="OR825468" xlink:type="simple">OR825468</ext-link>).</p></tp:treatment-sec><tp:treatment-sec sec-type="diagnosis" id="SECID0EK4AE"><title>Diagnosis.</title><p>It is characterized by having fusiform spores 10–12 × 4–5 µm, grayish green to dull green KOH-extractable pigments, ¼ perithecial mounds exposed, with straight germ slit in spore-length on the convex side.</p></tp:treatment-sec><tp:treatment-sec sec-type="etymology" id="SECID0EP4AE"><title>Etymology.</title><p>in reference to the fusiform spores.</p></tp:treatment-sec><tp:treatment-sec sec-type="Holotype" id="SECID0EU4AE"><title>Holotype.</title><p>Mexico • Quintana Roo, Bacalar Experimental Station, Instituto Nacional de Investigaciones Forestales, Agrícolas y Pecuarias; 10 March 2023; P. Reyes leg.; <named-content xmlns:xlink="http://www.w3.org/1999/xlink" content-type="dwc:institutional_code" xlink:title="Universidad Autónoma de Yucatán" xlink:href="http://grbio.org/institution/universidad-aut%C3%B3noma-de-yucat%C3%A1n" xlink:type="simple">UADY</named-content> 83.</p></tp:treatment-sec><tp:treatment-sec sec-type="description" id="SECID0E64AE"><title>Description.</title><p>Stromata effused-pulvinate 20–70 mm long × 20–30 mm wide × 1 mm thick, surface dark brown to black (Fig. <xref ref-type="fig" rid="F2">2a</xref>) inconspicuous perithecial mounds up to 1/4 exposed (Fig. <xref ref-type="fig" rid="F2">2b</xref>) dark brown to black granules beneath surface, KOH-extractable pigments Grayish Green (50) changing to Dull Green (70) after 1 minute (Fig. <xref ref-type="fig" rid="F2">2c</xref>) perithecia 0.7–0.8 mm diam, spherical, conical- papillate ostioles surrounded with a <tp:taxon-name><tp:taxon-name-part taxon-name-part-type="genus" reg="Annulohypoxylon"/><tp:taxon-name-part taxon-name-part-type="species" reg="truncatum">truncatum</tp:taxon-name-part></tp:taxon-name> type disc 0.2–0.25 mm diam; asci 8-spored cylindrical, the spore bearing parts 60–75 µm long × 5–7 µm wide, stipes 20–45 µm long, with amyloid, discoid apical apparatus, 1–2 µm high × 2 µm wide (Fig. <xref ref-type="fig" rid="F2">2d</xref>); ascospores 10–12 × 4–5 µm, unicellular, fusiform with narrowly rounded ends, with faint, straight germ slit along the spore on the convex side (Fig. <xref ref-type="fig" rid="F2">2e</xref>), light brown, perispore dehiscent 10% KOH (Fig. <xref ref-type="fig" rid="F2">2f</xref>).</p><fig id="F2" position="float" orientation="portrait"><object-id xmlns:xlink="http://www.w3.org/1999/xlink" content-type="doi" xlink:type="simple">10.3897/mycokeys.111.133046.figure2</object-id><object-id xmlns:xlink="http://www.w3.org/1999/xlink" content-type="arpha" xlink:type="simple">A2A4B4CA-1961-5061-A275-E83D54300761</object-id><label>Figure 2.</label><caption><p><italic><tp:taxon-name><tp:taxon-name-part taxon-name-part-type="genus" reg="Annulohypoxylon">Annulohypoxylon</tp:taxon-name-part><tp:taxon-name-part taxon-name-part-type="species" reg="fusisporum">fusisporum</tp:taxon-name-part></tp:taxon-name></italic> sp. nov. <bold>a</bold> general view of stromata <bold>b</bold> perithecia spherical with <tp:taxon-name><tp:taxon-name-part taxon-name-part-type="genus" reg="Annulohypoxylon"/><tp:taxon-name-part taxon-name-part-type="species" reg="truncatum">truncatum</tp:taxon-name-part></tp:taxon-name> type ostiolar disc <bold>c</bold> KOH-extractable pigments <bold>d</bold> asci <bold>e</bold> straight germ slit <bold>f</bold> perispore dehiscent 10% KOH.</p></caption><graphic xmlns:xlink="http://www.w3.org/1999/xlink" xlink:href="mycokeys-111-111-g002.jpg" position="float" orientation="portrait" xlink:type="simple" id="oo_1201482.jpg"><uri content-type="original_file" xlink:type="simple">https://binary.pensoft.net/fig/1201482</uri></graphic></fig></tp:treatment-sec><tp:treatment-sec sec-type="host" id="SECID0EUAAG"><title>Host.</title><p>Growing on dead wood of <italic><tp:taxon-name><tp:taxon-name-part taxon-name-part-type="genus" reg="Brosimum">Brosimum</tp:taxon-name-part><tp:taxon-name-part taxon-name-part-type="species" reg="alicastrum">alicastrum</tp:taxon-name-part></tp:taxon-name></italic> (<tp:taxon-name><tp:taxon-name-part taxon-name-part-type="family">Moraceae</tp:taxon-name-part></tp:taxon-name>) in subevergreen forest.</p></tp:treatment-sec><tp:treatment-sec sec-type="notes" id="SECID0EKBAG"><title>Notes.</title><p>It is similar to <italic><tp:taxon-name><tp:taxon-name-part taxon-name-part-type="genus" reg="Annulohypoxylon">A.</tp:taxon-name-part><tp:taxon-name-part taxon-name-part-type="species" reg="subeffusum">subeffusum</tp:taxon-name-part></tp:taxon-name></italic> (<xref ref-type="bibr" rid="B18">Hladki and Romero 2009</xref>) due to the color, shape of the stromata and the grayish green pigments, however the ascospores of this one are smaller 7–10 × 3–3.8 µm and have inconspicuous perithecial mounds. With <italic><tp:taxon-name><tp:taxon-name-part taxon-name-part-type="genus" reg="Annulohypoxylon">A.</tp:taxon-name-part><tp:taxon-name-part taxon-name-part-type="species" reg="leptascum">leptascum</tp:taxon-name-part></tp:taxon-name></italic> it shares fusiform shape spores, unlike the length of the germ slit which is short, and the pigments are olive-colored, not changing after 1 minute in 10% KOH; <xref ref-type="bibr" rid="B25">Kuhnert et al. (2016)</xref> found BNT, truncatone A and truncatone C in aforementioned taxa.</p></tp:treatment-sec><ref-list><ref id="B18"><mixed-citation xmlns:xlink="http://www.w3.org/1999/xlink" xlink:type="simple"><person-group><name name-style="western"><surname>Hladki</surname><given-names>A</given-names></name><name name-style="western"><surname>Romero</surname><given-names>A</given-names></name></person-group> (<year>2009</year>) <article-title>Novedades para los géneros <italic><tp:taxon-name><tp:taxon-name-part taxon-name-part-type="genus">Annulohypoxylon</tp:taxon-name-part></tp:taxon-name></italic> e <italic><tp:taxon-name><tp:taxon-name-part taxon-name-part-type="genus">Hypoxylon</tp:taxon-name-part></tp:taxon-name></italic> (<tp:taxon-name><tp:taxon-name-part taxon-name-part-type="phylum">Ascomycota</tp:taxon-name-part></tp:taxon-name>, <tp:taxon-name><tp:taxon-name-part taxon-name-part-type="family">Xylariaceae</tp:taxon-name-part></tp:taxon-name>) en la República Argentina.</article-title><source>Darwiniana</source><volume>47</volume>: <fpage>278</fpage>–<lpage>288</lpage>.</mixed-citation></ref><ref id="B25"><mixed-citation xmlns:xlink="http://www.w3.org/1999/xlink" xlink:type="simple"><person-group><name name-style="western"><surname>Kuhnert</surname><given-names>E</given-names></name><name name-style="western"><surname>Sir</surname><given-names>EB</given-names></name><name name-style="western"><surname>Lambert</surname><given-names>C</given-names></name><name name-style="western"><surname>Hyde</surname><given-names>KD</given-names></name><name name-style="western"><surname>Hladki</surname><given-names>A</given-names></name><name name-style="western"><surname>Romero</surname><given-names>A</given-names></name><name name-style="western"><surname>Rohde</surname><given-names>M</given-names></name><name name-style="western"><surname>Stadler</surname><given-names>M</given-names></name></person-group> (<year>2016</year>) <article-title>Phylogenetic and chemotaxonomic resolution of the genus <italic><tp:taxon-name><tp:taxon-name-part taxon-name-part-type="genus">Annulohypoxylon</tp:taxon-name-part></tp:taxon-name></italic> (<tp:taxon-name><tp:taxon-name-part taxon-name-part-type="family">Xylariaceae</tp:taxon-name-part></tp:taxon-name>) including four new species.</article-title><source>Fungal Diversity</source><volume>85</volume>(<issue>1</issue>): <fpage>1</fpage>–<lpage>43</lpage>. <ext-link xlink:href="10.1007/s13225-016-0377-6" ext-link-type="doi" xlink:type="simple">https://doi.org/10.1007/s13225-016-0377-6</ext-link></mixed-citation></ref></ref-list></tp:taxon-treatment>
