# Supplementary material for: ﻿Two new species and a new record of Hypoxylaceae (Xylariales, Ascomycota) from Mexico
Source: MycoKeys. 2024 Dec 17;111:111–27. doi: 10.3897/mycokeys.111.133046 (PMC11669010; doi:10.3897/mycokeys.111.133046)
Supplement: XML Treatment for Hypoxylon xmatkuilense [file mycokeys.111.133046-treatment2.xml]

<!DOCTYPE tp:taxon-treatment
  PUBLIC "-//TaxonX//DTD Taxonomic Treatment Publishing DTD v0 20100105//EN" "tax-treatment-NSO.dtd">
<tp:taxon-treatment xmlns:tp="http://www.plazi.org/taxpub"><tp:treatment-meta><kwd-group><label>Taxon classification</label><kwd>
                  <named-content content-type="kingdom">Fungi</named-content>
                </kwd><kwd>
                  <named-content content-type="order">Xylariales</named-content>
                </kwd><kwd>
                  <named-content content-type="family">Hypoxylaceae</named-content>
                </kwd></kwd-group><mixed-citation publication-type="journal"><person-group><name><surname>Reyes</surname><given-names>Pamela E.</given-names></name><name><surname>Pinzón</surname><given-names>Juan Pablo</given-names></name><name><surname>Valenzuela</surname><given-names>Ricardo</given-names></name><name><surname>Raymundo</surname><given-names>Tania</given-names></name><name><surname>Tun-Garrido</surname><given-names>Juan</given-names></name><name><surname>García-Sandoval</surname><given-names>Ricardo</given-names></name></person-group><article-title>﻿Two new species and a new record of <tp:taxon-name><tp:taxon-name-part taxon-name-part-type="family">Hypoxylaceae</tp:taxon-name-part></tp:taxon-name> (<tp:taxon-name><tp:taxon-name-part taxon-name-part-type="order">Xylariales</tp:taxon-name-part></tp:taxon-name>, <tp:taxon-name><tp:taxon-name-part taxon-name-part-type="phylum">Ascomycota</tp:taxon-name-part></tp:taxon-name>) from Mexico</article-title><source>MycoKeys</source><day>17</day><month>12</month><year>2024</year><volume>111</volume><fpage>111</fpage><lpage>127</lpage><pub-id pub-id-type="doi">10.3897/mycokeys.111.133046</pub-id></mixed-citation></tp:treatment-meta><tp:nomenclature><label>﻿</label><tp:taxon-name>
                <object-id xmlns:xlink="http://www.w3.org/1999/xlink" content-type="arpha" xlink:type="simple">57787968-A876-5902-B823-7B91CE54DE36</object-id>
                <tp:taxon-name-part taxon-name-part-type="genus" reg="Hypoxylon">Hypoxylon</tp:taxon-name-part>
                <tp:taxon-name-part taxon-name-part-type="species" reg="xmatkuilense">xmatkuilense</tp:taxon-name-part>
                <object-id xmlns:xlink="http://www.w3.org/1999/xlink" content-type="mycobank" xlink:type="simple">855643</object-id>
              </tp:taxon-name><tp:taxon-authority>P. Reyes, Pinzón, R. Valenz. &amp; Raymundo</tp:taxon-authority><tp:taxon-status xmlns:xlink="http://www.w3.org/1999/xlink" xlink:type="simple">sp. nov.</tp:taxon-status><xref ref-type="fig" rid="F3">Fig. 3</xref></tp:nomenclature><tp:treatment-sec sec-type="Gen Bank" id="SECID0E3DAG"><title>Gen Bank.</title><p>ITS (<ext-link xmlns:xlink="http://www.w3.org/1999/xlink" ext-link-type="gen" xlink:href="OR807999" xlink:type="simple">OR807999</ext-link>), LSU (<ext-link xmlns:xlink="http://www.w3.org/1999/xlink" ext-link-type="gen" xlink:href="OR807990" xlink:type="simple">OR807990</ext-link>), RPB2 (<ext-link xmlns:xlink="http://www.w3.org/1999/xlink" ext-link-type="gen" xlink:href="OR825476" xlink:type="simple">OR825476</ext-link>), TUB2 (<ext-link xmlns:xlink="http://www.w3.org/1999/xlink" ext-link-type="gen" xlink:href="OR825467" xlink:type="simple">OR825467</ext-link>).</p></tp:treatment-sec><tp:treatment-sec sec-type="diagnosis" id="SECID0EWEAG"><title>Diagnosis.</title><p>It characterized by having stromata effused-flattened, surface vinaceous, perithecia obovoid and dark brown KOH-extractable pigments.</p></tp:treatment-sec><tp:treatment-sec sec-type="etymology" id="SECID0E2EAG"><title>Etymology.</title><p>from the Mayan Xmatkuil “place where God is asked” in reference to the place where it was collected for the first time.</p></tp:treatment-sec><tp:treatment-sec sec-type="Holotype" id="SECID0EAFAG"><title>Holotype.</title><p>Mexico • Yucatán, east from cemetery, comisaría Xmatkuil; 14 Oct 2021; P. Reyes leg.; <named-content xmlns:xlink="http://www.w3.org/1999/xlink" content-type="dwc:institutional_code" xlink:title="Universidad Autónoma de Yucatán" xlink:href="http://grbio.org/institution/universidad-aut%C3%B3noma-de-yucat%C3%A1n" xlink:type="simple">UADY</named-content> 3.</p></tp:treatment-sec><tp:treatment-sec sec-type="Paratypes" id="SECID0ELFAG"><title>Paratypes.</title><p>Mexico • ibid.; 11 July 2023; P. Reyes leg.; <named-content xmlns:xlink="http://www.w3.org/1999/xlink" content-type="dwc:institutional_code" xlink:title="Universidad Autónoma de Yucatán" xlink:href="http://grbio.org/institution/universidad-aut%C3%B3noma-de-yucat%C3%A1n" xlink:type="simple">UADY</named-content> 118 • ibid; P. Reyes leg.; <named-content xmlns:xlink="http://www.w3.org/1999/xlink" content-type="dwc:institutional_code" xlink:title="Universidad Autónoma de Yucatán" xlink:href="http://grbio.org/institution/universidad-aut%C3%B3noma-de-yucat%C3%A1n" xlink:type="simple">UADY</named-content> 119.</p></tp:treatment-sec><tp:treatment-sec sec-type="description" id="SECID0E2FAG"><title>Description.</title><p>Stromata effused-flattened, 25–100 mm long × 5–20 mm wide × 1 mm thick, surface pruinose, young stromata have a thin layer Dark Vinaceous (82), when mature this layer is lost, leaving remains that appear Brown Vinaceous (84) (Fig. <xref ref-type="fig" rid="F3">3a</xref>), subsurface blackish, composed of weakly carbonaceous tissue and inconspicuous brownish black granules; perithecia 1.2–1.5 mm diam, obovoid inconspicuous with umbilicate ostioles (Fig. <xref ref-type="fig" rid="F3">3b</xref>); KOH-extractable pigments dark brown (Fig. <xref ref-type="fig" rid="F3">3c</xref>); asci not seen; ascospores 10–12 × 4–5 µm, unicellular, ellipsoid, inequilateral, narrowly rounded ends, with straight 2/3 spore-length germ slit on the convex side (Fig. <xref ref-type="fig" rid="F3">3d</xref>), dark brown, perispore dehiscent in 10% KOH (Fig. <xref ref-type="fig" rid="F3">3e</xref>).</p><fig id="F3" position="float" orientation="portrait"><object-id xmlns:xlink="http://www.w3.org/1999/xlink" content-type="doi" xlink:type="simple">10.3897/mycokeys.111.133046.figure3</object-id><object-id xmlns:xlink="http://www.w3.org/1999/xlink" content-type="arpha" xlink:type="simple">291A5973-835B-5E7D-858C-2B42E1112439</object-id><label>Figure 3.</label><caption><p><italic><tp:taxon-name><tp:taxon-name-part taxon-name-part-type="genus" reg="Hypoxylon">Hypoxylon</tp:taxon-name-part><tp:taxon-name-part taxon-name-part-type="species" reg="xmatkuilense">xmatkuilense</tp:taxon-name-part></tp:taxon-name></italic> sp. nov <bold>a</bold> general view of stromata <bold>b</bold> perithecia obovoid <bold>c</bold> KOH-extractable pigments <bold>d</bold> straight germ slit on the convex side <bold>e</bold> perispore dehiscent 10% KOH.</p></caption><graphic xmlns:xlink="http://www.w3.org/1999/xlink" xlink:href="mycokeys-111-111-g003.jpg" position="float" orientation="portrait" xlink:type="simple" id="oo_1201483.jpg"><uri content-type="original_file" xlink:type="simple">https://binary.pensoft.net/fig/1201483</uri></graphic></fig></tp:treatment-sec><tp:treatment-sec sec-type="host" id="SECID0EXHAG"><title>Host.</title><p>Growing on dead wood of <italic><tp:taxon-name><tp:taxon-name-part taxon-name-part-type="genus" reg="Gymnopodium">Gymnopodium</tp:taxon-name-part><tp:taxon-name-part taxon-name-part-type="species" reg="floribundum">floribundum</tp:taxon-name-part></tp:taxon-name></italic> Rolfe (<tp:taxon-name><tp:taxon-name-part taxon-name-part-type="family">Polygonaceae</tp:taxon-name-part></tp:taxon-name>) in deciduous forest</p></tp:treatment-sec><tp:treatment-sec sec-type="notes" id="SECID0ENIAG"><title>Notes.</title><p>It shares the effused-pulvinate to flattened stromata and vinaceous surface with <italic><tp:taxon-name><tp:taxon-name-part taxon-name-part-type="genus" reg="Hypoxylon">H.</tp:taxon-name-part><tp:taxon-name-part taxon-name-part-type="species" reg="lateripigmentum">lateripigmentum</tp:taxon-name-part></tp:taxon-name></italic>, <italic><tp:taxon-name><tp:taxon-name-part taxon-name-part-type="genus" reg="Hypoxylon">H.</tp:taxon-name-part><tp:taxon-name-part taxon-name-part-type="species" reg="pulicicidum">pulicicidum</tp:taxon-name-part></tp:taxon-name></italic>, <italic><tp:taxon-name><tp:taxon-name-part taxon-name-part-type="genus" reg="Hypoxylon">H.</tp:taxon-name-part><tp:taxon-name-part taxon-name-part-type="species" reg="investiens">investiens</tp:taxon-name-part></tp:taxon-name></italic>, <italic><tp:taxon-name><tp:taxon-name-part taxon-name-part-type="genus" reg="Hypoxylon">H.</tp:taxon-name-part><tp:taxon-name-part taxon-name-part-type="species" reg="hinnuleum">hinnuleum</tp:taxon-name-part></tp:taxon-name></italic>, <italic><tp:taxon-name><tp:taxon-name-part taxon-name-part-type="genus" reg="Hypoxylon">H.</tp:taxon-name-part><tp:taxon-name-part taxon-name-part-type="species" reg="olivaceopigmentum">olivaceopigmentum</tp:taxon-name-part></tp:taxon-name></italic>, it differs by having perithecia obovoid, dark brown KOH-extractable pigments and perispore dehiscent (<xref ref-type="bibr" rid="B21">Ju and Rogers 1996</xref>; <xref ref-type="bibr" rid="B3">Bills et al. 2012</xref>; <xref ref-type="bibr" rid="B24">Kuhnert et al. 2014a</xref>; <xref ref-type="bibr" rid="B44">Sir et al. 2019</xref>); <xref ref-type="bibr" rid="B15">Fournier et al. (2024)</xref> described <italic><tp:taxon-name><tp:taxon-name-part taxon-name-part-type="genus" reg="Hypoxylon">H.</tp:taxon-name-part><tp:taxon-name-part taxon-name-part-type="species" reg="aeneipigmentatum">aeneipigmentatum</tp:taxon-name-part></tp:taxon-name></italic> as a new taxon from Saül, French Guiana, based on ITS sequences, and noted that it belongs <italic><tp:taxon-name><tp:taxon-name-part taxon-name-part-type="genus" reg="Hypoxylon">H.</tp:taxon-name-part><tp:taxon-name-part taxon-name-part-type="species" reg="investiens">investiens</tp:taxon-name-part></tp:taxon-name></italic> complex; moreover reported about a basal perithecial nucleus as a new differential character in this group.</p></tp:treatment-sec><ref-list><ref id="B21"><mixed-citation xmlns:xlink="http://www.w3.org/1999/xlink" xlink:type="simple"><person-group><name name-style="western"><surname>Ju</surname><given-names>Y</given-names></name><name name-style="western"><surname>Rogers</surname><given-names>JD</given-names></name></person-group> (<year>1996</year>) <source>A revision of the genus <italic><tp:taxon-name><tp:taxon-name-part taxon-name-part-type="genus">Hypoxylon</tp:taxon-name-part></tp:taxon-name></italic>. Mycologia Memoir.</source><publisher-name>APS Press</publisher-name>, <publisher-loc>St. Paul</publisher-loc>, <size units="page">365 pp</size>.</mixed-citation></ref><ref id="B3"><mixed-citation xmlns:xlink="http://www.w3.org/1999/xlink" xlink:type="simple"><person-group><name name-style="western"><surname>Bills</surname><given-names>GF</given-names></name><name name-style="western"><surname>González-Menéndez</surname><given-names>V</given-names></name><name name-style="western"><surname>Martin</surname><given-names>J</given-names></name><name name-style="western"><surname>Platas</surname><given-names>G</given-names></name><name name-style="western"><surname>Fournier</surname><given-names>J</given-names></name><name name-style="western"><surname>Peršoh</surname><given-names>D</given-names></name><name name-style="western"><surname>Stadler</surname><given-names>M</given-names></name></person-group> (<year>2012</year>) <italic><tp:taxon-name><tp:taxon-name-part taxon-name-part-type="genus">Hypoxylon</tp:taxon-name-part><tp:taxon-name-part taxon-name-part-type="species">pulicicidum</tp:taxon-name-part></tp:taxon-name></italic> sp. nov. (<tp:taxon-name><tp:taxon-name-part taxon-name-part-type="phylum">Ascomycota</tp:taxon-name-part></tp:taxon-name>, <tp:taxon-name><tp:taxon-name-part taxon-name-part-type="order">Xylariales</tp:taxon-name-part></tp:taxon-name>), a pantropical insecticide-producing endophyte. PLoS ONE 7(10): e46687. <ext-link xlink:href="10.1371/journal.pone.0046687" ext-link-type="doi" xlink:type="simple">https://doi.org/10.1371/journal.pone.0046687</ext-link></mixed-citation></ref><ref id="B24"><mixed-citation xmlns:xlink="http://www.w3.org/1999/xlink" xlink:type="simple"><person-group><name name-style="western"><surname>Kuhnert</surname><given-names>E</given-names></name><name name-style="western"><surname>Fournier</surname><given-names>J</given-names></name><name name-style="western"><surname>Peršoh</surname><given-names>D</given-names></name><name name-style="western"><surname>Luangsa-ard</surname><given-names>JJD</given-names></name><name name-style="western"><surname>Stadler</surname><given-names>M</given-names></name></person-group> (<year>2014a</year>) <article-title>New <italic><tp:taxon-name><tp:taxon-name-part taxon-name-part-type="genus">Hypoxylon</tp:taxon-name-part></tp:taxon-name></italic> species from Martinique and new evidence on the molecular phylogeny of <italic><tp:taxon-name><tp:taxon-name-part taxon-name-part-type="genus">Hypoxylon</tp:taxon-name-part></tp:taxon-name></italic> based on ITS rDNA and β-tubulin data.</article-title><source>Fungal Diversity</source><volume>64</volume>(<issue>1</issue>): <fpage>181</fpage>–<lpage>203</lpage>. <ext-link xlink:href="10.1007/s13225-013-0264-3" ext-link-type="doi" xlink:type="simple">https://doi.org/10.1007/s13225-013-0264-3</ext-link></mixed-citation></ref><ref id="B44"><mixed-citation xmlns:xlink="http://www.w3.org/1999/xlink" xlink:type="simple"><person-group><name name-style="western"><surname>Sir</surname><given-names>EB</given-names></name><name name-style="western"><surname>Becker</surname><given-names>K</given-names></name><name name-style="western"><surname>Lambert</surname><given-names>C</given-names></name><name name-style="western"><surname>Bills</surname><given-names>G</given-names></name><name name-style="western"><surname>Kuhnert</surname><given-names>E</given-names></name></person-group> (<year>2019</year>) <article-title>Observations on Texas hypoxylons, including two new <italic><tp:taxon-name><tp:taxon-name-part taxon-name-part-type="genus">Hypoxylon</tp:taxon-name-part></tp:taxon-name></italic> species and widespread environmental isolates of the <italic><tp:taxon-name><tp:taxon-name-part taxon-name-part-type="genus">H.</tp:taxon-name-part><tp:taxon-name-part taxon-name-part-type="species">croceum</tp:taxon-name-part></tp:taxon-name></italic> complex identified by a polyphasic approach.</article-title><source>Mycologia</source><volume>111</volume>(<issue>5</issue>): <fpage>832</fpage>–<lpage>856</lpage>. <ext-link xlink:href="10.1080/00275514.2019.1637705" ext-link-type="doi" xlink:type="simple">https://doi.org/10.1080/00275514.2019.1637705</ext-link></mixed-citation></ref><ref id="B15"><mixed-citation xmlns:xlink="http://www.w3.org/1999/xlink" xlink:type="simple"><person-group><name name-style="western"><surname>Fournier</surname><given-names>J</given-names></name><name name-style="western"><surname>Lechat</surname><given-names>C</given-names></name><name name-style="western"><surname>Van Vooren</surname><given-names>N</given-names></name><name name-style="western"><surname>Chaduli</surname><given-names>D</given-names></name><name name-style="western"><surname>Favel</surname><given-names>A</given-names></name></person-group> (<year>2024</year>) <article-title>Preliminary overview of <italic><tp:taxon-name><tp:taxon-name-part taxon-name-part-type="genus">Hypoxylon</tp:taxon-name-part></tp:taxon-name></italic> (<tp:taxon-name><tp:taxon-name-part taxon-name-part-type="family">Hypoxylaceae</tp:taxon-name-part></tp:taxon-name>, <tp:taxon-name><tp:taxon-name-part taxon-name-part-type="order">Xylariales</tp:taxon-name-part></tp:taxon-name>) in the vicinity of Saül in French Guiana, with nineteen newly described species. Ascomycete.</article-title><source>org</source><volume>16</volume>: <fpage>27</fpage>–<lpage>128</lpage>. <ext-link xlink:href="10.25664/ART-0388" ext-link-type="doi" xlink:type="simple">https://doi.org/10.25664/ART-0388</ext-link></mixed-citation></ref></ref-list></tp:taxon-treatment>
