# Supplementary material for: ﻿Two new species and a new record of Hypoxylaceae (Xylariales, Ascomycota) from Mexico
Source: MycoKeys. 2024 Dec 17;111:111–27. doi: 10.3897/mycokeys.111.133046 (PMC11669010; doi:10.3897/mycokeys.111.133046)
Supplement: XML Treatment for Hypoxylon bellicolor [file mycokeys.111.133046-treatment3.xml]

<!DOCTYPE tp:taxon-treatment
  PUBLIC "-//TaxonX//DTD Taxonomic Treatment Publishing DTD v0 20100105//EN" "tax-treatment-NSO.dtd">
<tp:taxon-treatment xmlns:tp="http://www.plazi.org/taxpub"><tp:treatment-meta><kwd-group><label>Taxon classification</label><kwd>
                  <named-content content-type="kingdom">Fungi</named-content>
                </kwd><kwd>
                  <named-content content-type="order">Xylariales</named-content>
                </kwd><kwd>
                  <named-content content-type="family">Hypoxylaceae</named-content>
                </kwd></kwd-group><mixed-citation publication-type="journal"><person-group><name><surname>Reyes</surname><given-names>Pamela E.</given-names></name><name><surname>Pinzón</surname><given-names>Juan Pablo</given-names></name><name><surname>Valenzuela</surname><given-names>Ricardo</given-names></name><name><surname>Raymundo</surname><given-names>Tania</given-names></name><name><surname>Tun-Garrido</surname><given-names>Juan</given-names></name><name><surname>García-Sandoval</surname><given-names>Ricardo</given-names></name></person-group><article-title>﻿Two new species and a new record of <tp:taxon-name><tp:taxon-name-part taxon-name-part-type="family">Hypoxylaceae</tp:taxon-name-part></tp:taxon-name> (<tp:taxon-name><tp:taxon-name-part taxon-name-part-type="order">Xylariales</tp:taxon-name-part></tp:taxon-name>, <tp:taxon-name><tp:taxon-name-part taxon-name-part-type="phylum">Ascomycota</tp:taxon-name-part></tp:taxon-name>) from Mexico</article-title><source>MycoKeys</source><day>17</day><month>12</month><year>2024</year><volume>111</volume><fpage>111</fpage><lpage>127</lpage><pub-id pub-id-type="doi">10.3897/mycokeys.111.133046</pub-id></mixed-citation></tp:treatment-meta><tp:nomenclature><label>﻿</label><tp:taxon-name>
                <object-id xmlns:xlink="http://www.w3.org/1999/xlink" content-type="arpha" xlink:type="simple">9DFD5BB1-BA55-5F5B-B6AC-6E0687AA2775</object-id>
                <tp:taxon-name-part taxon-name-part-type="genus" reg="Hypoxylon">Hypoxylon</tp:taxon-name-part>
                <tp:taxon-name-part taxon-name-part-type="species" reg="bellicolor">bellicolor</tp:taxon-name-part>
              </tp:taxon-name><tp:taxon-authority>Cedeño-Sanchez, L. Wendt &amp; L.C. Mejía 2020 Mycosphere 11(1): 1464 (2020).</tp:taxon-authority><xref ref-type="fig" rid="F4">Fig. 4</xref></tp:nomenclature><tp:treatment-sec sec-type="description" id="SECID0EBNAG"><title>Description.</title><p>Stromata effused-pulvinate 20–90 mm long × 10–30 mm wide, Rust (39) (Fig. <xref ref-type="fig" rid="F4">4a</xref>) pruinose surface with rust granules beneath the surface (Fig. <xref ref-type="fig" rid="F4">4b</xref>), KOH-extractable pigments Luteous (12) (Fig. <xref ref-type="fig" rid="F4">4c</xref>); perithecia ovoid, umbilicate ostioles (Fig. <xref ref-type="fig" rid="F4">4d</xref>); asci 8-spored cylindrical, the spore bearing part 40–80 µm long × 5–6 µm wide, stipes 30–35 µm long, with amyloid, discoid apical apparatus 2–3 µm high × 2 µm wide (Fig. <xref ref-type="fig" rid="F4">4e</xref>); ascospores 10–12 µm long × 4–6 µm wide, with germ slit straight less than spore-length on the convex side, perispore dehiscent in 10% KOH with coil-like ornamentation (Fig. <xref ref-type="fig" rid="F4">4f</xref>).</p><fig id="F4" position="float" orientation="portrait"><object-id xmlns:xlink="http://www.w3.org/1999/xlink" content-type="doi" xlink:type="simple">10.3897/mycokeys.111.133046.figure4</object-id><object-id xmlns:xlink="http://www.w3.org/1999/xlink" content-type="arpha" xlink:type="simple">ADE75F5A-7912-53FC-9CE9-A2F8D80D7D18</object-id><label>Figure 4.</label><caption><p><italic><tp:taxon-name><tp:taxon-name-part taxon-name-part-type="genus" reg="Hypoxylon">Hypoxylon</tp:taxon-name-part><tp:taxon-name-part taxon-name-part-type="species" reg="bellicolor">bellicolor</tp:taxon-name-part></tp:taxon-name></italic><bold>a</bold> general view of stromata <bold>b</bold> pruinose surface <bold>c</bold> KOH-extractable pigments <bold>d</bold> perithecia ovoid <bold>e</bold> asci <bold>f</bold> perispore dehiscent 10% KOH with coil-like ornamentation.</p></caption><graphic xmlns:xlink="http://www.w3.org/1999/xlink" xlink:href="mycokeys-111-111-g004.jpg" position="float" orientation="portrait" xlink:type="simple" id="oo_1201484.jpg"><uri content-type="original_file" xlink:type="simple">https://binary.pensoft.net/fig/1201484</uri></graphic></fig></tp:treatment-sec><tp:treatment-sec sec-type="material" id="SECID0EDPAG"><title>Specimens examined.</title><p>Mexico • Campeche, Champotón-Campeche highway; 19 Jan 2018; P. Reyes leg.; <named-content xmlns:xlink="http://www.w3.org/1999/xlink" content-type="dwc:institutional_code" xlink:title="Universidad Autónoma de Yucatán" xlink:href="http://grbio.org/institution/universidad-aut%C3%B3noma-de-yucat%C3%A1n" xlink:type="simple">UADY</named-content> 145 • Quintana Roo, Centro de Conservación y Educación Ambiental, Cozumel; 20 Jan 2018; R. Valenzuela leg.; ENCB 17942 •Yucatán, east from the cemetery, comisaría Xmatkuil; 15 Oct 2021; P. Reyes leg.; <named-content xmlns:xlink="http://www.w3.org/1999/xlink" content-type="dwc:institutional_code" xlink:title="Universidad Autónoma de Yucatán" xlink:href="http://grbio.org/institution/universidad-aut%C3%B3noma-de-yucat%C3%A1n" xlink:type="simple">UADY</named-content> 7 • ibid.; P. Reyes leg.; <named-content xmlns:xlink="http://www.w3.org/1999/xlink" content-type="dwc:institutional_code" xlink:title="Universidad Autónoma de Yucatán" xlink:href="http://grbio.org/institution/universidad-aut%C3%B3noma-de-yucat%C3%A1n" xlink:type="simple">UADY</named-content> 9 •Southern Ecological Park, Mérida; 21 Sept 2022; P. Reyes leg.; <named-content xmlns:xlink="http://www.w3.org/1999/xlink" content-type="dwc:institutional_code" xlink:title="Universidad Autónoma de Yucatán" xlink:href="http://grbio.org/institution/universidad-aut%C3%B3noma-de-yucat%C3%A1n" xlink:type="simple">UADY</named-content> 45 • Ría Celestún Biosphere Reserve; 29 Oct 2022; P. Reyes leg.; <named-content xmlns:xlink="http://www.w3.org/1999/xlink" content-type="dwc:institutional_code" xlink:title="Universidad Autónoma de Yucatán" xlink:href="http://grbio.org/institution/universidad-aut%C3%B3noma-de-yucat%C3%A1n" xlink:type="simple">UADY</named-content> 55.</p></tp:treatment-sec><tp:treatment-sec sec-type="host" id="SECID0ECQAG"><title>Host.</title><p>Growing on dead wood of <italic><tp:taxon-name><tp:taxon-name-part taxon-name-part-type="genus" reg="Lysiloma">Lysiloma</tp:taxon-name-part><tp:taxon-name-part taxon-name-part-type="species" reg="latisiliquum">latisiliquum</tp:taxon-name-part></tp:taxon-name></italic> (L.) Benth. (<tp:taxon-name><tp:taxon-name-part taxon-name-part-type="family">Fabaceae</tp:taxon-name-part></tp:taxon-name>), <italic><tp:taxon-name><tp:taxon-name-part taxon-name-part-type="genus" reg="Lonchocarpus">Lonchocarpus</tp:taxon-name-part></tp:taxon-name></italic> sp. (<tp:taxon-name><tp:taxon-name-part taxon-name-part-type="family">Fabaceae</tp:taxon-name-part></tp:taxon-name>) in deciduous forest; on dead wood of <italic><tp:taxon-name><tp:taxon-name-part taxon-name-part-type="genus" reg="Conocarpus">Conocarpus</tp:taxon-name-part><tp:taxon-name-part taxon-name-part-type="species" reg="erectus">erectus</tp:taxon-name-part></tp:taxon-name></italic> L. (<tp:taxon-name><tp:taxon-name-part taxon-name-part-type="family">Combretaceae</tp:taxon-name-part></tp:taxon-name>) in coastal dune vegetation.</p></tp:treatment-sec><tp:treatment-sec sec-type="distribution" id="SECID0EURAG"><title>Known distribution.</title><p>Panama (<xref ref-type="bibr" rid="B5">Cedeño-Sanchez et al. 2020</xref>).</p></tp:treatment-sec><tp:treatment-sec sec-type="notes" id="SECID0E5RAG"><title>Notes.</title><p>It shares a stromata color and yellow pigments with <italic><tp:taxon-name><tp:taxon-name-part taxon-name-part-type="genus" reg="Hypoxylon">H.</tp:taxon-name-part><tp:taxon-name-part taxon-name-part-type="species" reg="perforatum">perforatum</tp:taxon-name-part></tp:taxon-name></italic>, however this one is characterized by having a white disc surrounding the ostioles; in addition it has a cosmopolitan distribution (<xref ref-type="bibr" rid="B21">Ju and Rogers 1996</xref>).</p></tp:treatment-sec><ref-list><ref id="B5"><mixed-citation xmlns:xlink="http://www.w3.org/1999/xlink" xlink:type="simple"><person-group><name name-style="western"><surname>Cedeño–Sanchez</surname><given-names>M</given-names></name><name name-style="western"><surname>Wendt</surname><given-names>L</given-names></name><name name-style="western"><surname>Stadler</surname><given-names>M</given-names></name><name name-style="western"><surname>Mejía</surname><given-names>LC</given-names></name></person-group> (<year>2020</year>) <article-title>Three new species of <italic><tp:taxon-name><tp:taxon-name-part taxon-name-part-type="genus">Hypoxylon</tp:taxon-name-part></tp:taxon-name></italic> and new records of <tp:taxon-name><tp:taxon-name-part taxon-name-part-type="order">Xylariales</tp:taxon-name-part></tp:taxon-name> from Panama.</article-title><source>Mycosphere</source><volume>11</volume>(<issue>1</issue>): <fpage>1457</fpage>–<lpage>1476</lpage>. <ext-link xlink:href="10.5943/mycosphere/11/1/9" ext-link-type="doi" xlink:type="simple">https://doi.org/10.5943/mycosphere/11/1/9</ext-link></mixed-citation></ref><ref id="B21"><mixed-citation xmlns:xlink="http://www.w3.org/1999/xlink" xlink:type="simple"><person-group><name name-style="western"><surname>Ju</surname><given-names>Y</given-names></name><name name-style="western"><surname>Rogers</surname><given-names>JD</given-names></name></person-group> (<year>1996</year>) <source>A revision of the genus <italic><tp:taxon-name><tp:taxon-name-part taxon-name-part-type="genus">Hypoxylon</tp:taxon-name-part></tp:taxon-name></italic>. Mycologia Memoir.</source><publisher-name>APS Press</publisher-name>, <publisher-loc>St. Paul</publisher-loc>, <size units="page">365 pp</size>.</mixed-citation></ref></ref-list></tp:taxon-treatment>
